# Supplementary material for: The Role of Extracellular Vesicles (EVs) in Chronic Graft vs. Host Disease, and the Potential Function of Placental Cell-Derived EVs as a Therapeutic Tool
Source: Int J Mol Sci. 2023 May 1;24(9):8126. doi: 10.3390/ijms24098126 (PMC10179565; doi:10.3390/ijms24098126)
Supplement: Supplementary file 1 [file ijms-24-08126-s001.zip]

Archive with 1 entries (1 files):
- ijms-2324015-supplementary.pdf
